# Supplementary material for: Attributes, Methods, and Frameworks Used to Evaluate Wearables and Their Companion mHealth Apps: Scoping Review
Source: JMIR Mhealth Uhealth. 2024 Apr 5;12:e52179. doi: 10.2196/52179 (PMC11031706; doi:10.2196/52179)
Supplement: Multimedia Appendix 3 [file mhealth_v12i1e52179_app3.xlsx]

## Sheet: Included  List
Unique ID	Reference no from Manuscript	Author, Title & DOI	only wearables (0) when not present; (1) when present					Only apps 0) when not present; (1) when present					both wearables and mhealth app					type of wearable					medical use case					connection					usability attributes					usability framework					data collected					method of usability evaluation
			R1	R2	R3	R4	ER	JM	BS	LW	CS	LS	R1	R2	R3	R4	ER	R1	R2	R3	R4	ER	R1	R2	R3	R4	ER	R1	R2	R3	R4	ER	R1	R2	R3	R4	ER	R1	R2	R3	R4	ER	R1	R2	R3	R4	ER	R1	R2
MA1	75	Author: Álvarez R, Torres J, Artola G, Epelde G, Arranz S, Marrugat G Title: OBINTER: A Holistic Approach to Catalyse the Self-Management of Chronic Obesity DOI: 10.3390/s20185060	0	0				0					1	1				Wristband (Fitbit)	wristband tracker (Fitbit) +smartphone				Chronic obesity	Obesity				not specified	Bluetooth				System Acceptance System validity Ease of use Learnability User friendliness Recommendation to a friend Perceived usefulness (all were not clearly defined in a framework, attributes were identified in paper)	effectiveness (task completion), efficiency (task duration/times), task difficulty (SEQ), satisfaction (SUS)				not specified	mixed methods approach: screen recording (task completion rates and times), standardized questionnaires (SEQ, SUS)				Wristband: heart rate, calories burned, daily steps, active minutes, stationary time, sleep quality, floors climed App: PROs (life-habits, diet adherence, subjectively perceived weight, objectively measured weight)	heart rate, calories burned, daily steps, active minutes, stationary time, sleep quality, floors climed				Think-Aloud-Protocols (TAP) Single Ease Question (SEQ) method extended System Usability Scale (SUS) Adjective Rating Scale Net Promoter Score (NPS)	screen recording (task completion rates and times), standardized questionnaires (SEQ, SUS)
MA2	76	Author: Argent R, Slevin P, Bevilacqua A, Neligan M, Daly A, Caulfield B Title: Wearable Sensor-Based Exercise Biofeedback for Orthopaedic Rehabilitation: A Mixed Methods User Evaluation of a Prototype System DOI: 10.3390/s19020432	0	0				0	0				1	1				Single Wearable IMU	single wearable IMU + tablet				Patients after knee replacement surgery	orthopaedic rehabilitation				Bluetooth	Bluetooth				(1) Perceived impact (2) Usability, functionality and user experience (ease of use) (3) uMARS: Aesthetics, functionality, engagement, information, perceived impact, subjective app quality	system crashes, effectiveness (user errors), satisfaction (SUS, uMARS)				not specified	mixed methods approach: observation (system crashes, user errors), semi-struktured interview, questionnaires (SUS, uMARS)				Wearable: Inertial measurement units (IMUs: Data from tri-axial low-noise accelerometer, tri-axial gyroscope App: PROs (pain, perceived exercise difficulty)	movements (tri-axial), repetitions of exercises				System Usability Scale (SUS) Mobile Application Rating Scale (uMARS) Semi-structured interviews	observation (system crashes, user errors), semi-struktured interview, questionnaires (SUS, uMARS)
MA3	43	Author: Altenhoff B, Vaigneur H, Caine K Title: One step forward, two steps back: The key to wearables in the field is the app DOI: 10.4108/icst.pervasivehealth.2015.259049	0	0				0	0				1	1				2 Wristbands (Fitbit, Jawbone)	writband activity tracker (Jawbone UP24, Fitbit flex) + smartphone				N/A	Obesity				Bluetooth	Bluetooth				Time on Task Number of Steps (for task) Errors Aesthetics Usefulness No burden Trust	efficiency (time on task), effectiveness (errors, number of steps), satisfaction (surveys/ratings)				not specified	mixed methods approach: think aloud usability test, field study with survey, post-test survey, unstructured interview				Jawbone: steps taken, amount and quality of sleep Fitbit: steps taken, distance traveled, calories burned, active minutes, hours slept, quality of sleep	steps taken, distance traveled, calories burned, active minutes, hours slept, quality of sleep				Think-Aloud usability test: time-on-task and ecording of errors	think aloud usability test, field study with survey, post-test survey, unstructured interview
MA4	69	Author: Batsis JA, Zagaria A, Kotz DF, Bartels SJ, Boateng GG, Proctor PO, Halter RJ, Carpenter-Song EA Title: Usability Evaluation for the Amulet Wearable Device in Rural Older Adults with Obesity DOI: 10.4017/gt.2018.17.3.003.00	1	0				0	0				0	1				Amulet wearable device	wearable/"device" with slider and screen + m Health app				Rural older adults with obesity	geriatric obesity				Bluetooth or micro SD card	data can be stored on a micro-SD card, or transmitted via bluetooth				Features (good, poor, missing) Potential usage problems (screen, communication) Aesthetics (appearence, comfort)	satsifaction (reactions/opinions related to features, potential usage problems and aesthetics)				not specified	mixed methods approach: heuristic evaluation, cognitive-walkthrough, thinking aloud + semi-structured interviews, focus groups, questionnaires				Measure Acceleration, Rotation, Sound, Light, Temperature Measure affective, behavioural and contextual experiences Track steps, activity, stress and strength	steps, activity, stress and strenght				Heuristic evaluation Cognitive walk-through of applications Think-aloud method Semi-structured interviews and focus groups	heuristic evaluation, cognitive-walkthrough, thinking aloud + semi-structured interviews, focus groups, questionnaires
MA5	77	Author: Beauchemin M, Gradilla M, Baik D, Cho H, Schnall R Title: A Multi-step Usability Evaluation of a Self-Management App to Support Medication Adherence in Persons Living with HIV in the US DOI: 10.1016/j.ijmedinf.2018.11.012	0	0				1	0				0	1				N/A	fitness tracker + linked with an app				people living with HIV	HIV management				N/A	(no information in the paper)				Ease of use/completion Learnability	bundled description of several sub-studies: (1) effectiveness (ease of executing a task) + satisfaction (positive/negative feedback); (2) conformity with heuristics; (3) effectiveness (task completion), efficiency (number of steps to execute each sub-task), learnability + satisfaction (Health-ITUES)				not specified	three-step usability evaluation using 1) a traditional think-aloud protocol with end-users, 2) a heuristic evaluation with experts in informatics, and 3) a cognitive walkthrough with end-users				N/A	physical activity				Heuristic evaluation with experts and informatics Cognitive walk-through with end-users Think-aloud-protocol with end-users Health Information Technology Usability Evaluation Scale (Health-ITUES)	bundled description of several sub-studies: (1) traditional think-aloud protocol with end-users; (2) heuristic evaluation with experts, (3) cognitive walktrough with end users + Health-ITUES instrument
MA6	78	Author: Bentley CL, Powell L, Potter S, Parker J, Mountain GA, Bartlett YK, Farwer J, O'Connor C, Burns J, Cresswell RL, Dunn HD, Hawley MS Title: The Use of a Smartphone App and an Activity Tracker to Promote Physical Activity in the Management of Chronic Obstructive Pulmonary Disease: Randomized Controlled Feasibility Study DOI:10.2196/16203	0	0				0	0				1	1				Activity trackr (Fitbit)	activity tracker (Fitbit) + smartphone				Chronic obstructive pulmonary disease (COPD)	COPD				Bluetooth	Bluetooth				Attitude toward intervention Burden of technology Perceived effectiveness of intervention Fit with perceived value system Intervention coherence Self-efficacy (being able to use intervention) Ease of use	satisfaction (opinions/reactions to the intervention, acceptance)				not specified	randomized feasibility study: questionnaire-based and physical activity–based outcome measures were taken at baseline, the end of rehabilitation, and the end of maintenance				General cumulative activity over each day (ie, step count) Length of daily walk (min) Length of daily exercises (min)	general cumulative number of steps, lenght of walks in minutes, lenght of time exercising, daily step-count				System Usability Scale (SUS)	semi-structured interview (relevance and ease of completion), SUS
MA7	79	Author: Bootsman R, Markopoulos P, Qi Q, Wang Q, Timmermans AAA. Title: Wearable technology for posture monitoring at the workplace DOI: 10.1016/j.ijhcs.2019.08.003	0	0			0	0	0			0	1	1			1	smart shirt (posture monitoring system)	smart shirt connected to a smartphone application			T-Shirt with sensors	Prevention of occupational health hazards (lower back pain)	prevention of occupational low back pain			back pain	Bluetooth	Bluetooth			bluetooth	usefulness ease of use social norms (further attributes of UTAUT: performance expectancy effort expectancy social influence facilitating conditions hedonic motivation behavioral intention)	satisfaction (user experience and attitudes, acceptance), effectiveness (posture data)			effectiveness, satisfaction,	Value/usefulness subscale of Intrinsic Motivation Inventory questionnaire UTAUT	series of studies: (1) a brief field study aimed at evaluating user experience and attitudes towards the shirt, (2) a second field study intended to assess its effectiveness in helping nurses			not given	posture tracking (detection of poor lumbar posture)	low back posture			posture data	UTAUT qualitative study	(1) validated questionnaires (CEQ, IMI, UTAUT) + open questions; (2) valisated questionaires (CEQ, IMI, UTAUT) + analysis of posture data + semi-structred interviews
MA8	123	Author: Bruno E, Biondi A, Thorpe S, Richardson MP Title: Patients self-mastery of wearable devices for seizure detection: A direct user-experience DOI: 10.1016/j.seizure.2020.08.023	0	0				0	0				1	1				wristband (Empetica E4)	wrist-worn multimodal device + phone or tablet				Epilepsy (detection of seizures)	Epilepsy				bluetooth	Bluetooth				easy to manipulate (wear/fit) easy to interactt witch (switch on/off) easy to master (eg charging) flexible to interact with (easy to pair) easy to learn (no assistance needed) usable (independent use)	efficiency (need for assistance), effectiveness (task correctness, technical problems), satisfaction (participants’ experience and the perceived ease of use of the technology, TAM-FF)				not specified	multicenter/mixed-methods study: observation, self-administered questionnaire				series of interbeat intervals acceleration body temperature electrodermal activity	interbeat intervals, body temperature, electrodermal activity (EDA)				Technology Acceptance Model (Fast Form, TAM-FF)	observation (task correctness, technical problems, need for assistance), questionnaire (TAM-FF)
MA9	80	Author: Burgdorf A, Güthe I, Jovanović M, Kutafina E, Kohlschein C, Bitsch JÁ, Jonas SM. Title: The mobile sleep lab app: An open-source framework for mobile sleep assessment based on consumer-grade wearable devices DOI: 10.1016/j.compbiomed.2018.09.025	0	0			0	0	0			0	1	1			1	several wearables and sensors: smartphone smartwatch SensorTag (IoT device) chest belt mobile EEG	consumer-grade wearable and ambient devices and sensors + smartphone			smartwatch, SensorTag, chest belt	sleep disorders (snoring)	sleep disorders			sleep disorders	Bluetooth	bluetooth, USB port			bluetooth	suitability for the task self-descriptiveness conformity with user expectations suitability for learning controllability error tolerance suitability for individualization	general performance (data recordings), satisfaction (ISONORM-questionnaire)			Suitability for the task, Self-descriptiveness, Conformity with user expectations, Suitability for learning, Controllability, Error tolerance, Suitability for individualization	not specified	multiple studies: (1) evaluation of individual sensor function, (2) full-night recodings, (3) randomized controlled clinical trial			not given	body movement arm (and other body part) movements cardiac function heart rate brain activity breathing noise ambient light detection (in patient's environment)	body movements, cardiac function, brain activity, breathing, ambience			body movement,cardiac function, bain activitiy, breathing (noise)	ISONORM 9241/110 long form questionnaire	recordings (data quality), questionnaire (ISONORM)
MA10	132	Author: Comello MLG, Porter JH Title: Concept Test of a Smoking Cessation Smart Case DOI: 10.1089/tmj.2017.0196	0	0				0	0				1	1 (smart case is carried by smoker)				smart cigarette case					Smoking cessation	smoking				bluetooth	Bluetooth				not specified	experiences/reflections (help and challenges; learnability of technology, overall impressions)				not specified	formative usability testing: 1. usage of technology, 2. focus group, 3. two weeks later: another focus group				number of cigarettes smoked daily	no physical data collected; the smart cigarette case tracked time and location of smoking				qualitative design (focus group)	focus groups (at intervals of 2 weeks)
MA11	81	Author: Du J, Wang Q, Baets L de, and Markopoulos P Title: Supporting Shoulder Pain Prevention and Treatment with Wearable Technology DOI: 10.1145/3154862.3154886	0	0				0	0				1	1				smart garmet	smart garment + Android App/Smartphone				prevention of shoulder pain	shoulder pain prevention				bluetooth	bluetooth				SUS attributes: use complexity easiness guidance integration inconsistency popularity cumber confidence learnability	a.) laboratory test: satisfaction (SUS ratings); b.) field test: effectiveness (posture monitoring/accuracy) + satisfaction (comfort, influence on behaviour, frequency of feedback, aesthetic, utility)				not specified	a.) laboratory test (SUS) + b.) field deployment (posture tracking + interview)				posture tracking (detection of poor shoulder posture)	posture: two angle measurement				iterative test cycles during development SUS qualitative testing (interviews) quantative testing (changes of posture performance)	a.) laboratory test: set of tasks + questionnaire (SUS); b.) field test: posture tracking + interviews
MA12	82	Author: Dufour S, Fedorkow D, Kun J, Deng SX, and Fang Q Title: Exploring the Impact of a Mobile Health Solution for Postpartum Pelvic Floor Muscle Training: Pilot Randomized Controlled Feasibility Study DOI: 10.2196/12587	0	0				0	0				1	1				iBall (sensor that, upon insertion into the vaginal canal, can detect the strength and muscular endurance of pelvic floor muscles.)	iBall with sensors + smarthone app				Pstpartum pelvic floor muscle training	pelvic floor health				bluetooth	bluetooth				not specified	satisfaction/acceptability (opinions/experiences: value in the concept/benefits, technical difficulties/desired changes, comfort, usage intention), effectiveness (improvement of outcomes/changed questionnaire scores)				not specified	randomized controlled study: control and intervention group				strenght of pelvic floor muscles muscular endurance of pelvic floor muscles	pelvic floor muscle parameters (strength, endurance, and coordination)				Research log (enrollment, follow-up, and engagement tracking) analytics data qualitative data	(2 self-report outcome measures (UDI-6, IIQ-7) + digital examination PERFECT sheme) + one-to-one interviews
MA13	83	Author: Ajdaraga E, Gusev M, and Poposka L Title: Evaluation of User Satisfaction with the ECGalert System DOI: 10.23919/MIPRO.2019.8756722	0	0				0	0				1	1				heart monitoring sensors	ECG sensor + mobile app				Cardiac disease monitoring	heart arrhythmia and other heart health problems				bluetooth	bluetooth				comfort level ease of use	satisfaction and user experience (experiences/attitudes: comfort level, ease of use), effectiveness (correctness of detection, confirmed by doctors)				not specified	a.) ECG recording, b.) review of measurements, c.) survey/ interview				cardiac data (ECG)	ECG recording: PAC and PVC beats; ventricular bigeminy, ventricular trigeminy, supraventricular and ventricular tachycardia				interviews	ECG recording + review of measurement + survey/ interviews
MA14	128	Author: Villalba E, Salvi D, Peinado I, Ottaviano M, Arredondo MT Title: Validation Results of the User Interaction in a Heart Failure Management System DOI: 10.1109/eTELEMED.2009.41	1	0				0	0				0	1				wearable garmet (to measure ECG), eg smart shirt portable devices (weight scale and blood pressure cuff)	wearable garments and portable devices + PDA/or user plattform				Cardiovascular diseases and aging population	cardiovascular diseases/ heart failure management				bluetooth	bluetooth				not specified	satisfaction (interviews/questionnaires: overall impression/user experience, attitudes, ease of use, acceptability, usability problems, usage intention)				User Centered Design Goal Directed Design Iterative Software Design	iterative process: 1. conceptual phase, 2. expert testing (heuristics), 3. usability tests with patients, 4. field tests with patients, 5. field tests with patients, 6. field test with non patients				weight blood pressure ECG respiration heart rate activity	ECG, respiration, weight scale, blood pressure cuff				heuristic rules for usability interviews questionnaire	1. interviews + scoring sheet, 2. heuristic evaluation, 3. routine + usability questionnaire, 4. field test (no further information), 5.-6. interviews + questionnaire
MA15	84	Author: Ehn M, Eriksson LC, Åkerberg N, Johansson A-C. Title: Activity Monitors as Support for Older Persons' Physical Activity in Daily Life: Qualitative Study of the Users' Experiences DOI: 10.2196/mhealth.8345	0	0				0	0				1	1				activity bracelets	two activity monitors / bracelets (Withings, Jawbone) + smartphone or tablet				Prevention of falls in elderly	walking disabilities				bluetooth	I guess bluetooth- but there's no information in the text				not specified	satisfaction (experiences, reflections; functioning/experienced problems)				not specified	qualitative inductice approach: 1. technology user and activity diary, 2. interviews, 3. group discussions				physical activity (steps taken, other activities such as running) sleep cycles resting pulse	steps taken, hours of sleep, activities (running, swimming), duration, energy consumption, distance, resting pulse				qualitative design (interviews and activity diaries)	technology use + activity diary, interview, group discussions
MA16	70	Author: Hafiz P, and Bardram JE Title: The Ubiquitous Cognitive Assessment Tool for Smartwatches: Design, Implementation, and Evaluation Study DOI: 10.2196/17506	1	0			1	0	0			0	0	1			0	smartwatch (Fitbit)	smartwatch/Fitbit+ three different apps			smartwatch	Mental health prevention	mentally illness; cognitive dysfunction?			cognitive function	N/A	I guess bluetooth- but there's no information in the text			not given	aesthetics functionality information	accuracy/performance (video-recordings); satisfaction ( aesthetics, functionality, information-MARS); task load/cognitive workload (mental demand, temporal demnad, performance- effort, frustration level - NASA-TLX); perceptions (interviews)			aesthetics, functionality, information	N/A	formative usability evaluation: 1. tasks/scenarios; 2. questionnaire/MARS, 3. questionnaire/NASA-TLX, 4. interview			not given	smartwatch-based cognitive tests: working memory attention executive function	cognitive measures: attention, working memory, and executive funtion: response time to stimuli			not given	Mobile App Rating Scale (MARS) questionnaire	video-recording of interactions, questionnaires (MARS, NASA-TLX) + follow-up interview
MA17	85	Author: Hardy J, Veinot TC, Yan X, Berrocal VJ, Clarke P, Goodspeed R, Gomez-Lopez IN, Romero D, Vydiswaran VGV Title: User acceptance of location-tracking technologies in health research: Implications for study design and data quality DOI: 10.1016/j.jbi.2018.01.003	1	0				0	0				0	1				GPS watch	GPS watch/activity tracker (Garming) + smartphone				Self-management of people with chronic illnesses	diabetes, hypertension, or chronic kidney disease				bluetooth	bluetooth				attributes of UTAUT: performance expectancy effort expectancy social influence facilitating conditions hedonic motivation behavioral intention	use behaviour (completeness of location data); acceptance and intended use (UTAUT constructs); experience with the devices (interviews), data quality (walkthrough)				UTAUT	field study (location-enabled smartphone vs. GPS watch/activity tracker): 1.) training and use, 2. survey, interview, walkthrough; 3. final survey, interview, walkthrough				location	use behaviour: average missing minutes per day;				surveys qualitative interviews	tracking (use bahaviour), surveys (1. demographics, technology readiness index (TRI); 2. constructs of UTAUT-model), qualitative interviews, walkthrough
MA18	86	Author: Hauptmann C, Wegener A, Poppe H, Williams M, Popelka G, Tass PA Title: Validation of a Mobile Device for Acoustic Coordinated Reset Neuromodulation Tinnitus Therapy DOI: 10.3766/jaaa.15082	0	0				0	1				1	0				Apple iPod running a sustom (custom) application	no wearable; only mobile device and earphones				Neuromodulation tinnitus therapy	primary tinnitus				bluetooth	bluetooth				not specified	accuracy (output of the device); effectiveness (completeness of tasks)				not specified	1. laboratory measures, 2. user-testing (performance and questionnaire)				N/A	electrical frequencies				test cycles with predefined tasks, graded by experts (5-point-scale)	analysis of output of the mobile device; tasks + questionnaire (completeness of tasks)
MA19	87	Author: Jonker LT, Plas M, Bock GH de, Buskens E, van Leeuwen BL, Lahr MMH Title: Remote Home Monitoring of Older Surgical Cancer Patients: Perspective on Study Implementation and Feasibility DOI: 10.1245/s10434-020-08705-1	0	0				0	0				1	1 mobile application and additional smart devices(fitness tracker, thermometer, blood pressure monitor, or weight scale) for remote home monitoring				Activity tracker (Fitbit) (additional smart devices (e.g., thermometer, blood pressure monitor, or weight scale))	activity tracker/Fitbit + mobile app				remote home monitoring of older patients after oncologic surgery surgical cancer recovery	cancer / older patients following their hospital discharge after oncologic surgery postoperative remote home monitoring for oncologic patients				Wi-Fi Bluetooth	bluetooth, Wi-Fi				1) SUS-attributes 2) satisfaction questionnaire: general impression, user-friendliness, ability to use without assistance, net promoter score usability, feasibility	acceptance, satisfaction, effieciency (assistance used) global usability (SUS), satisfaction (general impressions, the user-friendliness of the system, their ability to use the system without help)				not specified	single-center observational feasibility study: 1. usage, 2. electronic health questionnaires, 3. acceptance questionnaire (including NPS) + usability questionnaire (SUS)				physical activity (steps taken, other activities such as running) sleep cycles resting pulse	collected with activity tracker: daily step count (collected with additional smart devices: heart rate, blood pressure, temperature, weight)				SUS Satisfaction questionnaire	questionnaires (NPS, SUS) + interview
MA20	88	Author: Kwon S, Kim J, Kang S, Lee Y, Baek H, Park K Title: CardioGuard: A Brassiere-Based Reliable ECG Monitoring Sensor System for Supporting Daily Smartphone Healthcare Applications DOI: 10.1089/tmj.2014.0008	0	0				0	0				1	1				(1) brassiere-based wearable sensor (2) smartphone middlewear	warable ECG sensor + smartphone				ECG monitoring in women	cardiac diseases				bluetooth	bluetooth				perceived satisfaction comfort and function willingness to use usefulness (all were not clearly defined in a framework, attributes were identified in paper)	accurycy (logging), satisfaction (usefulness, acceptance, comfort, weight of the sensor device, attitudes...)				not specified	1. survey-based questionnaire, 2. individual interview				ECG signals	ECG, heart rate				interviews questionnaire survey	logging/signal-to-noise ratio test, questionnaire-based survey, interview
MA21	131	Author: Lawson S, Jamison-Powell S, Garbett A, Linehan C, Kucharczyk E, Verbaan S, Rowland DA, Morgan K Title: Validating a Mobile Phone Application for the Everyday, Unobtrusive, Objective Measurement of Sleep DOI: 10.1145/2470654.2481345	0	0				1	0				0	1				N/A	Actiwatch + mobile app/ smartphone				Sleep disorders	sleep disorders				N/A	bluetooth				not specified	accuracy of measurement, efficiency (task time), workload (NASA-TLX), satisfaction (CSUQ)				not specified	comparative testing: app vs. Sleepful application: 1. usage, 2. questionnaires				stimulus responses by participants	sleep behavior/actigraphy data				NASA Task Load Index (TLX) Computer System Usability Questionnaire (CXUQ) timing for each task	tracking/logging of data, questionnaires (NASA-TLX, CsUQ)
MA22	129	Author: Liang S-F, Kuo C-E, Lee Y-C, Lin W-C, Liu Y-C, Chen P-Y, Cherng F-Y, Shaw F-Z Title: Development of an EOG-Based Automatic Sleep-Monitoring Eye Mask DOI:10.1109/TIM.2015.2433652			1	0	0			0	0	0			0	1	1			EOG-Based Automatic Sleep-Monitoring Eye Mask	sleep monitoring eye mask	sleep mask			Sleep Analysis/Monitoring	sleep monitoring	sleep monitoring			N/A	wireless	not given			User Experience?	effectiveness; ease of use and potential effects on the user’s sleep	level of comfort, ease of self-applicability, ease of interface operation, portability of the device,			not given	not given	not given			Schlafdaten	electrooculogram (EOG); sleep stages and quality	eye movement by EOG
MA23	71	Author: Lunsford-Avery JR, Keller C, Kollins SH, Krystal AD, Jackson L, Engelhard MM Title: Feasibility and Acceptability of Wearable Sleep Electroencephalogram Device Use in Adolescents: Observational Study DOI: 10.2196/20590			1	1				0					0	0				wearable actigraph and self-applied, at-home, wearable sleep EEG recording device	sleep EEG monitoring device				Sleep in Adolescents	sleep monitoring				N/A	-				Feasibility (rate of study completion) Acceptability ("Wearable Acceptability Survey for Sleep" WASS)	feasbility; acceptability				0	Acceptability was assessed using the Wearable Acceptability Survey for Sleep				Schlafdaten (Sleep data)	sleep EEG and actigraphy measures
MA24	89	Author: Maidment, DW and Ferguson M Title: An Application of the Medical Research Council's Guidelines for Evaluating Complex Interventions: A Usability Study Assessing Smartphone-Connected Listening Devices in Adults With Hearing Loss DOI: 10.1044/2018_AJA-IMIA3-18-0019			0	0				0	0				1	1				different kinds of smartphone connected hearing aids	hearing aid devices				hearing loss	hearing loss				verschiedene (Bluetooth, Kabel)	Bluetooth				measuring self-reported use, residual disability, benefit, satisfaction, and usability bzw einfach SUS?					0					akustische Signale (acoustic signals)
MA25	72	Author: Manini, TW, Mendoza T, Battula M, Davoudi A, Kheirkhahan M, Young ME, Weber E, Fillingim RB, Rashidi P Title: Perception of Older Adults Toward Smartwatch Technology for Assessing Pain and Related Patient-Reported Outcomes: Pilot Study DOI: 10.2196/10044			1	0				0	0				0	1				Smartwatch	smartwatch				chronic pain/real-time collection of pain scores	pain assessment				N/A	not given				SUS/MARS?	acceptability; usability of user interface				0	not given				actiity data, sleep data	pain, fatigue, and mood assessments; user activities;
MA26	90	Author: Mercer K, Giangregorio L, Schneider E, Chilana P, Li M, Grindrod K Title: Acceptance of Commercially Available Wearable Activity Trackers Among Adults Aged Over 50 and With Chronic Illness: A Mixed-Methods Evaluation DOI: 10.2196/mhealth.4225			0	0				0	0				1	1				comparison of different wearable activity trackers (attached to clothes and/or worn on wrist)	activity trackers				increasing physical activity of chronically ill people over 50	chronic illness				Bluetooth	bluetooth				?	usefulness; usability				TAM	not given				activity data, Heart rate, sleep, etc	step count; duration and frequency of walking, moderate activity, and vigorous activity among adults
MA27	130	Author: Merilahti J, Pärkkä J, Antila K, Paavilainen P, Mattila E, Malm EJ, Saarinen A, Korhonen I Title: Compliance and technical feasibility of long-term health monitoring with wearable and ambient technologies DOI: 10.1258/jtt.2009.081106			1	0				0	0				0	1				heart rate belt, wrist top comupter	wrist-worn wireless activity monitor				Rehabilitation of people in working age; Elderly living in long-term care facilities	personal wellbeing				heart rate belt -> wrist top computer: wireless? Wrist top computer -> laptop: USB	wireless				usability and acceptance of the system, perceived usefulness, perceived burden of the different measurements	usability; acceptance; usefulness; burdens				0	0				mit wearable: heart-rate variability ohne wearable/stationäre Geräte: bodyweight, blood pressure, sleep data, respiration rate	sleep/wake pattern; air temperature & room light; heart rate, movements, respiration rate; heart rate variability
MA28	91	Author: Meyer N, Kerz M, Folarin A, Joyce DW, Jackson R, Karr C, Dobson R, MacCabe J Title: Capturing Rest-Activity Profiles in Schizophrenia Using Wearable and Mobile Technologies: Development, Implementation, Feasibility, and Acceptability of a Remote Monitoring Platform DOI: 10.2196/mhealth.8292			0	0				0	0				1	1				wrist-worn device	activity tracker (Fitbit)				schizophrenia (identification of early signs of deterioration in outpatients)	schizophrenia				wireless (bluetooth?)	bluetooth				0	feasibility, acceptability, and user experiences				0	mHealth Evidence and Assessment checklist				wearable: mean heart rate/minute, acceleration (activity) smartphone app: acceleration (activity)	sleep diary; symptome diary
MA29	92	Author: Selvaraj N Title: Long-term remote monitoring of vital signs using a wireless patch sensor DOI: 10.1109/HIC.2014.7038880			0	0				0	0				1	1				disposable wireless HealthPatch	patch sensor				continuous and long-term monitoring in seniors living at home	long-term monitoring in elderly				Bluetooth	wireless				user’s ability to follow the instructions for use including sensor preparation, sensor attachment, and data collection, repetition of the steps to change the patch each wear cycle, and comfort of patch sensor use in a home setting	efficacy; compliance, wearability, usability				0	0				heart rate, respiration rate, temperature, fall detection	single-lead bipolar ECG and human body acceleration signals; heart rate, heart rate variability, respiration rate, skin temperature, posture, step,and fall detection
MA30	93	Author: Naslund, JA, Aschbrenner KA, and Bartels SJ Title: Wearable Devices and Smartphones for Activity Tracking Among People with Serious Mental Illness DOI: 10.1016/j.mhpa.2016.02.001			0	0				0	0				1	1				activity tracker (Fitbit Zip)	activity tracking device				promoting physical acitivity in people with serious mental illness	weightloss among people with serious mental illness and obesity				Bluetooth	bluetooth				usability, satisfaction, and ease of use	usability, satisfaction, acceptability				0	0				number of steps, distance, active minutes	step count
MA31	94	Author: Pavic M, Klaas V, Theile G, Kraft J, Tröster G, and Guckenberger M Title: Feasibility and Usability Aspects of Continuous Remote Monitoring of Health Status in Palliative Cancer Patients Using Wearables DOI: 10.1159/000501433			0	0				0	0				1	1				sensor-equipped bracelet	sensor-equipped arm bracelet				palliative cancer care	palliative cancer patients				Bluetooth	bluetooth				0	feasibility, usability, acceptance				0	0				heart rate, daily step count	subjective pain and distress (App); heart rate and daily step (smartphone sensor)
MA33	95	Author: Pulantara IW, Parmanto B, and Germain A Title: Development of a Just-in-Time Adaptive mHealth Intervention for Insomnia: Usability Study DOI: 10.2196/humanfactors.8905			0	0				0	0				1	1				Fitbit Charge wristbands	wristband (additionally)				Insomnia	behavioral insomnia interventions				Bluetooth	not given				SUS (global view of subjective assessments of usability), TUQ (Ease of Use, Interface quality, interaction quality, reliability, overall satisfaction)	usability				0	Iterative andIncremental Development (IID) software development model				sleep data	wake/sleep log
MA34	96	Author: Reyzelmann AM, Koelewyn K, Murphy M, Shen X, Yu E, Pillai R, Fu J, Scholten HJ and Ma R Title: Continuous Temperature-Monitoring Socks for Home Use in Patients With Diabetes: Observational Study DOI: 10.2196/12460			0	0				0	0				1	1				wireless sensor-embedded socks	temperature-monitoring socks				prevention of diabetic foot ulcer	diabetes				Bluetooth	bluetooth				comfortableness of the socks, ease of Android app use, practicality of integrating this specific system into the patient’s everyday life, design, usefulness (vermutlich nicht vollständig)	usability, ease of use				0	0				continous measurement of foot temperature	temperature
MA35	97	Author: Salvi E, Bosoni P, Tibollo V, Kruijver L, Calcaterra V, Sacchi L, Bellazzi R, and Larizza C Title: Patient-Generated Health Data Integration and Advanced Analytics for Diabetes Management: The AID-GM Platform DOI: 10.3390/s20010128			0	0				0	0				1	1				Fitbit Activity tracker; wearable Glucosemeter (arm sensor)	activity tracker				diabetes management	diabetes				Bluetooth	not given				SUS?	usability				0	0				blood glucose, Heart rate, daily activity, sleep	glucose monitoring; food diary
MA36	98	Author: Shoneye CL, Mullan B, Begley A, Pollard CM, Jancey J, Kerr DA Title: Design and Development of a Digital Weight Management Intervention (ToDAy): Qualitative Study DOI: 10.2196/17919			0	0				0	0				1	1				activity tracker (Fitbit Zip)	tracker				weight management	overweight and obesity				?	not given				?	usability and acceptability				0	COM-B model				physical activity	food/ beverage intake
MA37	99	Author: Silva de Lima AL, Hahn T, Evers LJW, Vries NM de, Cohen E, Afek M, Bataille L, Daeschler M, Claes K, Boroojerdi B, Terricabras D, Little MA, Baldus H, Bloem BR, and Faber MJ Title: Feasibility of large-scale deployment of multiple wearable sensors in Parkinson's disease DOI: 10.1371/journal.pone.0189161			0	0				0	0				1	1				Pebble smartwatch	smartwatch				Parkinson's disease	Parkinson's disease				Bluetooth	bluetooth				SUS?	feasbility; system usability				0	0				movement data	App:medication intake, symptoms(e.g. tremor,dyskinesia,rigidity,bradykinesia); Tracker: levels of activity,tremorand move-ment during sleep
MA38	73	Author: Simblett SK, Biondi A, Bruno E, Ballard D, Stoneman A, Lees S, Richardson MP, and Wykes T Title: Patients' experience of wearing multimodal sensor devices intended to detect epileptic seizures: A qualitative analysis DOI: 10.1016/j.yebeh.2019.106717			1	1				0	0				0	0				verschiedene (sensors on wrist, arm or head)	different devices: wrist/ bracelet,…				Epilepsy	Epilepsy				Bluetooth	mostly Bluetooth				0	ease of use; acceptance				0	0				verschiedene je nach wearable (z.B. activity, skin temperature, heart rate, EMG, EEG)	biosignals
MA39	100	Author: Simons D, Bourdeaudhuij I de, Clarys P, Cocker K de, Vandelanotte C, Deforche B Title: A Smartphone App to Promote an Active Lifestyle in Lower-Educated Working Young Adults: Development, Usability, Acceptability, and Feasibility Study DOI: 10.2196/mhealth.8287			0	0				1	0				1	1				Fitbit Charge	fitness tracker				promotion of physical activity	well-being				Bluetooth	bluetooth				detection of bugs	usability, feasibility and acceptability				0	0				activity data, Heart rate, sleep, etc	step count
MA40	101	Author: Sonney J, Duffy M, Hoogerheyde LX, Langhauser E, Teska D Title: Applying Human-Centered Design to the Development of an Asthma Essentials Kit for School-Aged Children and Their Parents DOI: 10.1016/j.pedhc.2018.07.008			0	0				0	0				1	1				wearable symptom tracker (form and placement not defined, prototypes)	button (event marker)				asthma in school-aged childres	asthma				N/A	Wi-Fi				engagement with prototypes, likes and dislikes, intuitivity of navigation	usability, acceptability				human-centered design (HCD)	Human Centered Design				keine physiologischen Daten	N/A
MA41	102	Author: Thorpe JR, Rønn-Andersen KVH, Bień P, Özkil AG, Forchhammer BH, Maier AM Title: Pervasive assistive technology for people with dementia: a UCD case DOI: 10.1049/htl.2016.0057			0	0				0	0				1	1				wrist-worn device	smartwatch				dementia	dementia				Bluetooth	bluetooth				SUS, visibility, affordance, tactile feedback, identifying key usability issues and their causes, task completion rate	usability, usefulness and acceptance				unified theory of acceptance and use of technology model; User-centred design approach (UCD); PACT (people, activities, context, technology), UTAUT	User Centred Design				behavioural data	movement, activity
MA42	103	Author: Tong HL, Coiera E, Tong W, Wang Y, Quiroz JC, Martin P and Laranjo L Title: Efficacy of a Mobile Social Networking Intervention in Promoting Physical Activity: Quasi-Experimental Study DOI: 10.2196/12181			0	0				0	0				1	1				Fitbit Flex 2	activity tracker				promotion of physical activity	well-being				Bluetooth	wireless				SUS	engagement, usability				0	0				step count	step count
MA43	104	Author: Uddin AA, Morita PP, Tallevi K, Armour K, Li J, Nolan RP and Cafazzo JA Title: Development of a Wearable Cardiac Monitoring System for Behavioral Neurocardiac Training: A Usability Study DOI: 10.2196/mhealth.5288			0	0				0	0				1	1				sensor patch worn on chest	wearable ECG				hypertension	behavioral neurocardiac training				Bluetooth	bluetooth				perceptions, overall satisfaction, issues with the sensor or the application, user experience	feasibilty, usability				user-centered design	0				ECG	heart rate, HRV biofeedback
MA44	105	Author: Ummels D, Braun S, an Stevens, Beekman E, Beurskens A Title: Measure It Super Simple (MISS) activity tracker: (re)design of a user-friendly interface and evaluation of experiences in daily life DOI: 10.1080/17483107.2020.1815089			0	0				0	0				1	1				activity tracker attached to pocket	activity tracker				promoting physical activity in the elderly	well-being (elderly)				Bluetooth	bluetooth				purchase, instruction, characteristics, correct functioning, sharing data, privacy, use of the activity tracker, and interest in feedback	userfriendliness				Framework aus früherer Publikation verwendet (siehe Quellen) framework taken from a earlier publication - need to check the reference of the paper	MoSCoW method				activity data	physical activity
MA45	106	Author: Vaughn J, Gollarahalli S, Shaw RJ, Docherty S, Yang Q, Malhotra C, Soummers-Goeckerman E, and Shah N Title: Mobile Health Technology for Pediatric Symptom Monitoring: A Feasibility Study DOI: 10.1097/NNR.0000000000000403			0	0				0	0				1	1				Apple watch	activity tracker				symptom monitoring in Pediatric blood and marrow transplant (PBMT) patients	pediatric blood and marrow transplant				Bluetooth	not given				proportion of missing device data and percentage of device use.	feasibilty; satisfaction; acceptability; ease of use				0	0				heart rate, step count, sleep hours	Tracker: daily physiological data (heart rate, step count, sleephours) asindicatorsofsymptomdistress App: daily self-reported symptom data;
MA47	107	Author: Wang JB, Cataldo JK, Ayala GX, Natarajan L, Cadmus-Bertram LA, White MM, Madanat H, Nichols JF, and Pierce JP Title: Mobile and Wearable Device Features that Matter in Promoting Physical Activity DOI: 10.7309/jmtm.5.2.2			0	0				0	0				1	1				Fitbit One	fitnesstracker				promotion of physical activity in obese people	well-being				Bluetooth	not given				ease of use; helfen App und Tracker beim Erreichen des Ziels?	usability; usefulness				0	0				step count, exercise data	step count
MA48	108	Author: Wulfovich S, Fiordelli M, Rivas H, Concepcion W, Wac K Title: "I Must Try Harder": Design Implications for Mobile Apps and Wearables Contributing to Self-Efficacy of Patients With Chronic Conditions DOI: 10.3389/fpsyg.2019.02388			0		0			0		0			1		1			wearable activity tracker		different tracking wearables			patients with chronic conditions		chronic conditions			Bluetooth		not given			application interface’s design, application performance, battery, phone features, apps and data connectivity cost, user’s routine, and user’s lifestyle		Application and wearable interface’s design and notifications, Application and wearable performance, Smartphone and wearable battery, Smartphone and wearable features, Apps and data connectivity cost, User’s routine, User’s lifestyle and identity, Smartphone apps and wearable accuracy, Willingness to share data with others, Self-Efficacy			Ecological Momentary Assessment (EMA)		0			step count, exercise data		not given
MA49	124	Author: Bae YS, Kim KH, Choi SW, Ko T, Lim JS, and Piao M Title: Satisfaction and Usability of an Information and Communications Technology-Based System by Clinically Healthy Patients With COVID-19 and Medical Professionals: Cross-sectional Survey and Focus Group Interview Study DOI: 10.2196/26227	0	wearable device to measure vitalsigns and allow medical staff to monitor them remotely (device was not linked to an app)									1	(wearable device was not coupled to an app; however, an app was described separately in the paper)				VDR-1000 (wearable, medical, multi-signal measurement device)	wearable, medical, multi-signal measurement device that can concurrently measure a patient’s electrocardiogram (ECG), pulse rate, blood pressure (BP), blood oxygen saturation (SpO2), respiratory waveform, and respiratory rate				COVID 19	care for patients with asymptomatic or mild COVID-19				Wi Fi connection	measured data were transmitted to a central monitoring system (CMS) using Wi-Fi and then forwarded to the HIS				perceived usefulness, perceived ease of use, satisfaction	perceived usefulness, ease of use, and satisfaction				0	mixed methods approach: patient survey, survey of medical staff				patient’s electrocardiogram (ECG), pulse rate, blood pressure (BP), blood oxygen saturation (SpO2), respiratory waveform, and respiratory rate	Wearable: electrocardiogram (ECG), pulse rate, blood pressure (BP), blood oxygen saturation (SpO2), respiratory waveform, and respiratory rate; App: symptom questionnaire, vital, sign reporting				quanitative online survey	patient survey, survey of medical staff (questionnaires)
MA50	133	Author: Bouça-Machado R, Pona-Ferreira F, Leitão M, Clemente A, Vila-Viçosa D, Kauppila LA, Costa RM, Matias R, and Ferreira JJ Title: Feasibility of a Mobile-Based System for Unsupervised Monitoring in Parkinson's Disease DOI: 10.3390/s21154972	0	(no)									0	no wearables - only mobile application for continuous patient monitoring in unsupervised settings paired with a cloud-based dashboard				0	(only mobile application)				Parkinsons disease	Parkinson’s disease (PD): continuous and objective real-life measures of patients’ health and functional mobility				0	(no information)				satisfaction, adherence, and compliance (feasibility testing); satisfaction, system usefulness, information quality, and interface quality (usability testing)	satisfaction				0	PSSUQ questionnaire				data on kinematics-based functional mobility features and displacements (distance traveled, automatic walking detection); weekly active tests: Tapping:total number of touches and the maximum distance between two consecutive touches; balance: acceleration signal	average score of daily survey answers, the total number of touches and the maximum distance between two consecutive touches, centroidal frequency, walking minutes, distance traveled, acceleration, stride lengths and stance durations				descriptive statistics (feasibility), questionaire (Usability)	patient questionnaire (PSSUQ)
MA51	74	Author: Bruno E, Biondi A, Böttcher S, Lees S, Schulze-Bonhage A, and Richardson MP Title: Day and night comfort and stability on the body of four wearable devices for seizure detection: A direct user-experience DOI: 10.1016/j.yebeh.2020.107478	1	four models of wearable devices (E4 wrist band, Everion upper arm band, IMEC upper arm band, and Epilog scalp patch electrodes)									0	(no information)				4 devices: 1x wristband, 2x upper arm band, 1x patch electrodes	four models of wearable devices (E4 wrist band, Everion upper arm band, IMEC upper arm band, and Epilog scalp patch electrodes)				epilepsy (seizure detection	epilepsy monitoring				?	(no information)				participants' experience and technology perceived ease of use and comfort	ease of use and comfort				TAM-FF (Fast Form)	exploratory survey (acceptance questionnaire)				"range of biosignals"	range of biosignals, alongside routine scalp electroencephalogram (EEG) and video recordings, electrocardiogram (ECG), electromyography (sEMG)				quantitativ (TAM-FF) + thematic analysis (free text on questionaire)	Technology Acceptance Model Fast Form (TAM-FF) plus two additional questions on comfort
MA52	125	Author: Chen K, Dandapani H, Guthrie KM, and Goldberg E Title: Can Older Adult Emergency Department Patients Successfully Use the Apple Watch to Monitor Health? PMID: 34323880 PMCID: PMC8519485	0	(no)									1	Apple watch; study app: RI Fit-Test				Apple Watch	Apple Watch				falling emergencies in older adults	older adult emergency department (ED) patients after a fall				Bluetooth	(no information, but I guess bluetooth)				performance expectancy, effort expectancy, self-efficacy, and facilitating conditions	experience with the Apple Watch, barriers to use; performance expectancy, effort expectancy, self-efficacy, and facilitating conditions				UTAUT	semi-structured interviews				not explicitly stated, but most likely the vital signs of Apple watch	fall-detection				qualitative (semi-structured interviews)	semi-structured interview based on UTAUT questions
MA53	109	Author: Chen Y, Ji M, Wu Y, Wang Q, Deng Y, Liu Y, Wu F, Liu M, Guo Y, Fu Z, and Zheng X Title: An Intelligent Individualized Cardiovascular App for Risk Elimination (iCARE) for Individuals With Coronary Heart Disease: Development and Usability Testing Analysis DOI: 10.2196/26439	0	(no)									0	a sensor and a smart watch with a patient app for individuals with CHD and their families, a care provider app for health care providers such as nurses and physicians, and a cloud platform				0	smart watch, sensor				coronary heart disease	coronary heart disease (CHD)				WiFi, mobile data	Wi-Fi				impact, perceived usefulness, perceived ease of use, user control	effectiveness and efficacy of the patient app; usability problems; impact, perceived usefulness, perceived ease of use, and user control of the patient app				0	user-centered design approach, which included 4 phases: (1) function design, (2) iterative design, (3) expert inspections and walkthroughs of the prototypes, and (4) usability testing with end users				physical activity	blood glucose; steps and patients’ heart rate				quantitative (modified Health-ITUES)	2 stages: stage I, which included a task analysis and a usability evaluation (January to March 2019) of the iCARE patient app using the modified Health Information Technology Usability Survey (Health-ITUES); and stage II (June 2020), which used the Health-ITUES among end users who used the app for 6 months
MA54	110	Author: Ding EY, Pathiravasan CH, Schramm E, Borrelli B, Liu C, Trinquart L, Kornej J, Benjamin EJ, Murabito JM, and McManus DD Title: Design, deployment, and usability of a mobile system for cardiovascular health monitoring within the electronic Framingham Heart Study DOI: 10.1016/j.cvdhj.2021.04.001	0	(no)									1	smartwatch (Apple Watch), a digital blood pressure (BP) cuff, and the eFHS smartphone app				digital blood pressure (BP) cuff	Apple watch				cardiovascular deseases	patients with cardiovascular risk factors and disease				Bluetooth	(no information, but I guess bluetooth)				functionality, engagement, aesthetics, information, overall subjective quality	functionality, overall quality of mobile apps across several domains, including engagement, functionality, aesthetics, information, and overall subjective quality				0	multi-method: initial version, survey of patients, integration of additional functionalities, enrollment, assessment of functionality via MARS				blood pressure	blood pressure and physical activity data (e. g. daily steps)				quantitative: MARS	Mobile App Rating Scale (MARS)
MA55	111	Author: Elavsky S, Klocek A, Knapova L, Smahelova M, Smahel D, Cimler R, and Kuhnova J Title: Feasibility of Real-time Behavior Monitoring Via Mobile Technology in Czech Adults Aged 50 Years and Above: 12-Week Study With Ecological Momentary Assessment DOI: 10.2196/15220	0	(no)									1	Fitbit Charge 2 monitor and mobile app				Fitbit wristworn activity tracker	Fitbit Charge 2				physical activity in older adults	aging population; adults aged 50 years and older				Bluetooth	bluetooth				feasibility (practicality and ease of implementation of the study methodology, perceived ease or difficulty of the smartphone/Fitbit/app setup, use, and comprehension of the study instructions), mhealth use, smartphone literacy, Usability (overall user experience with the smartphone, Fitbit, and survey mobile app)	self-reported health behaviors and psychological measures; smartphone literacy; use of different information communication technology devices, including smartphones (frequency of use and duration); experience in the study, perceptions of future use of Fitbit devices, and the potential of Fitbit and similar devices in providing care)				0	mulit-method: web based surveys, focus groups				physical activity	sleep parameters, heart rate (beats per minute), step count, and active minute data				quantitative: surveys (ua SUS) qualitative: focus groups	pre- and poststudy web-based surveys (with System Usability Scale in the poststudy web-based survey); focus group
MA56	112	Author: Elnaggar A, Oppenfeld J von, Whooley MA, Merek S, Park LG Title: Applying Mobile Technology to Sustain Physical Activity After Completion of Cardiac Rehabilitation: Acceptability Study DOI: 10.2196/25356	0	(no)									1	wearable device and mobile app(s)				wristworn activity tracker (Fitbit Charge 2)	Fitbit Charge 2				physical activity after completing a cardiac rehabilitation	cardiovascular disease prevention				Bluetooth	(no information, but I guess bluetooth)				acceptability	satisfaction (perceptions and experiences of participants with the technologies used for the intervention, facilitators and barriers of use, the impact of these interventions on their future physical activity, and suggestions for improving these interventions)				0	satisfaction questionnaires, semistructured individual interviews				step counts	physical activity data, step counts				qualitative (semi-structured interviews)	satisfaction questionnaires, semistructured individual interviews
MA57	113	Author: Fanning, Jason; Brooks, Amber K.; Ip, Edward; Nicklas, Barbara J.; Rejeski, W. Jack; Nesbit, Beverly; Ford, Sherri Title: A Mobile Health Behavior Intervention to Reduce Pain and Improve Health in Older Adults With Obesity and Chronic Pain: The MORPH Pilot Trial DOI: 10.3389/fdgth.2020.598456	0	(no)									1	a smartphone app, teleconferencing software, wearable activity monitor, smart weight scale				wristworn activity tracker (Fitbit Alta), ActivPALTM 4 activity monitor, BodyTrace cellular-enabled weight scale	Fitbit Alta device (wrist- worn device); triaxial accelerometer with inclinometer (device was adhered to the participant’s leg)				Chronic, multisite pain	chronic, multisite pain				Bluetooth	bluetooth					usability problems / statisfaction, global usability (SUS)				0	phase 1: series of studies meant to identify and address technical and usability issues.; phase 2 randomized controlled pilot study to evaluate the potential eﬃcacy of the intervention and to identify additional usability and technical issues				pain, physical function & activity, weight	minutes of sedentary time, postural shifts (i.e., sit-to-stand transitions), steps, minutes of activity, breaks from inactive-to-active states				qualitative (interviews), quantitative (ua SUS	phase 1: semi-structured interview, Think Aloud procedure, System Usability Scale; phase 2: questionnaires; usage /tracking
MA58	68	Author: Feiz S, Borodin A, Bi X, Ramakrishnan IV Title: Towards Enabling Blind People to Fill Out Paper Forms with a Wearable Smartphone Assistant DOI: 10.20380/GI2021.18	0	(no)									1	iPhone transformed into a hands-free wearable on the chest and iPhone app				phone holder (transferring smartphone into hands free wearable)	iPhone (transformation of a smartphone into a wearable around the chest)				blindness	blind people					(none; iphone=wearable)				ease	effectiveness (task completion time, holder assembly time, Form Filling Accuracy) satisfaction (overall user experience)				0	user-centered design approach: Wizard of Oz (WoZ) pilot study to understand the feasibility + 1-Item-questionnaire and discussion to get user feedback					tracking of the pen and paper; user’s pen movements and pen gestures				quantitative: survey question. Qualitative: feedback in discussion	wizard-of-oz study; single ease question + open-ended discussion
MA59	114	Author: Ferguson MA, Maidment DW, Gomez R, Coulson N, Wharrad H Title: The feasibility of an m-health educational programme (m2Hear) to improve outcomes in first-time hearing aid users DOI: 10.1080/14992027.2020.1825839	0	(no)									1	hearing aids and m2Hear app				hearing aid	hearing aids				hearing loss	self-management of hearing loss and hearing aids					(no information)				engagement, functionality, aesthetics, information	satisfaction (content, design and consequen- ces of using m2Hear; global usability (SUS); engagement, functionality, aesthetics, information (uMARS)				0	iterative development / user-centered design with four iterations based on the COM-B model; mixed method: par- ticipatory design, thinking-aloud and formative reviews					individualised learning opportunities were pro- vided and the user had complete freedom and choice as to what they viewed according to their own specific listening, communi- cation, and hearing aid needs				quantitative: SUS and uMARS, qualitative: semi-structured interviews	feedback questionnaire, System Usability Scale, Mobile Application Rating Scale: user version (uMARS), semi-structured interviews
MA60	126	Author: Jimah T, Borg H, Kehoe P, Pimentel P, Turner A, Labbaf S, Asgari Mehrabadi M, Rahmani AM, Dutt N, and Guo Y Title: A Technology-Based Pregnancy Health and Wellness Intervention (Two Happy Hearts): Case Study DOI: 10.2196/30991	0	(no)									1	Oura smart ring and Two Happy Hearts mobile app				sleep tracker (smart ring)	smart ring				pregnancy	healthy pregnancy and birth outcomes (support of pregnant women to use self-management strategies for improved health and well-being)					(no information, but I guess bluetooth)				Engagement, user experience	usage; participant’s user experience				0	not enough information (design + interviews?)				resting heartrate, resting heart rate variability, sleep, and physical activity	resting heart rate, resting heart rate variability, sleep, and physical activity				survey (quanitative & qualitative questions)	tracking / testing of use; interviews (closed- and open-ended survey items) to assess participant’s experiences
MA61	115	Author: Jones SL, Hue W, Kelly RM, Barnett R, Henderson V, and Sengupta R Title: Determinants of Longitudinal Adherence in Smartphone-Based Self-Tracking for Chronic Health Conditions: Evidence from Axial Spondyloarthritis DOI: 10.1145/3448093	0	(no)									1	Fitbit, AppleWatch, Garmin; uMotif self-tracking app				wristworn activity tracker	smart wach, wrist band				axial spondyloarthritis (	chronic illness / axial spondyloarthritis (axSpA)es				Bluetooth	(no information, but I guess bluetooth)				adherence, user experience	tracking adherence (duration between participants’ first and last data entry;number of adherent days; adherence rate for tracking); satisfaction (experiences)				0	multi-method: tracking + patient survey				measures of exercise, sleep and diet	pain, fatigue, flare status, anti-inflammatory drug use, recommended exercise adherence, mood, stress and sleep quality				quantitative survey	trecking / usage; online survey
MA63	134	Author: Lewinski AA, Vaughn J, Diane A, Barnes A, Crowley MJ, Steinberg D, Stevenson J, Yang Q, Vorderstrasse AA, Hatch D, Jiang M, and Shaw RJ Title: Perceptions of Using Multiple Mobile Health Devices to Support Self-Management Among Adults With Type 2 Diabetes: A Qualitative Descriptive Study DOI: 10.1111/jnu.12667	0	(no)									1	three mobile devices (Fitbit Alta fitness tracker, iHealth glucometer, and BodyTrace scale; mobile app on phone				fitness tracker, glucometer, Body Trace scale	fitness tracker (Fitbit)				type 2 diabetes mellitus	Support of Self- Management Among Adults With Type 2 Diabetes				Bluethooth	bluetooth				feasibility (ease of use, challenges of use), usability (reminder to self-manage, facilitation of conversation, accuracy, accessibility)	satisfaction (participants’ perceptions of ease or difficulty in using the mobile devices)				0	(not described; only 6-month longitudinal trial that tested the feasibility?)				blood glucose, weight, physical activity	behavioral (e.g., physical activity, food log) and clinical (e.g., blood glucose values, weight) data				qualitative: semistructured interviews	semistructured telephone interviews
MA64	116	Author: Marques MM, Matos M, Mattila E, Encantado J, Duarte C, Teixeira PJ, Stubbs RJ, Sniehotta FF, Ermes M, Harjumaa M, Leppänen J, Välkkynen P, Silva MN, Ferreira C, Carvalho S, Palmeira L, Horgan G, Heitmann BL, Evans EH, and Palmeira AL Title: A Theory- and Evidence-Based Digital Intervention Tool for Weight Loss Maintenance (NoHoW Toolkit): Systematic Development and Refinement Study DOI: 1…			0	0									1	1; toolkit (a personal route map, which was only available for intervention users; weekly emails; a diary section (list of comments or reflections that a user could add at the end of each session); and a help section (information about the study, frequently asked questions, and instructions for navigating in the toolkit).) Fitbit tracker				wrist-worn Activity Tracker (Fitbit)	0				Weight Loss	obesity; overweight				Bluetooth?	WiFI				Acceptability?	engagement, acceptance,				A. Technology Acceptance Model for Mobile Services	/				physcical activity, sleep	wieght, reasons for personal ideal weight, concerning compassionate attitudes
MA65	117	Author: Murdin L, Sladen M, Williams H, Bamiou DE, Bibas A, Kikidis D, Oiknonomou A, Kouris I, Koutsouris D, and Pontoppidan NH Title: EHealth and Its Role in Supporting Audiological Rehabilitation: Patient Perspectives on Barriers and Facilitators of Using a Personal Hearing Support System With Mobile Application as Part of the EVOTION Study DOI: 10.3389/fpubh.2021.669727			0										1	specialised hearing aids and associated mobile phone app				hearing aid					hard of hearing	hearing care				Bluetooth	Bluethooth				Bluetooth connectivity, hearing-aid controls, hearing-aid instructional videos, audiometry tests, digit recall tests, speech-in-babble tests, auditory training tests, overall satisfaction	satisfaction, efficacy, user-friendliness				0	/				0	audiogramm measurements
MA66	118	Author: Petracca F, Tempre R, Cucciniello M, Ciani O, Pompeo E, Sannino L, Lovato V, Castaman G, Ghirardini A, and Tarricone R Title: An Electronic Patient-Reported Outcome Mobile App for Data Collection in Type A Hemophilia: Design and Usability Study DOI: 10.2196/25071			0										1	fitnesstracker + app				wrist-worn Fitness Tracker					Hämophilie A	Type A Hemophilia				Bluetooth					0	ease of use, user satisfaction, attractiveness of the layout, and error rates compared with the intended use				0	user-centered design				physical activity levels	tracker: physical activity levels app: bleeds, medications used for bleeds treatment, health-related quality of life, visual analog scale for pain, etc
MA67	119	Author: Piau A, Steinmeyer Z, Charlon Y, Courbet L, Rialle V, Lepage B, Campo E, and Nourhashemi F Title: A Smart Shoe Insole to Monitor Frail Older Adults’ Walking Speed: Results of Two Evaluation Phases Completed in a Living Lab and Through a 12-Week Pilot Study DOI: 10.2196/15641			0										1	shoe insole + touchpad feedback app				smart shoe insole					Frailty	Frailty				Bluetooth	Bluetooth				A. technical feasibility, acceptability B. technical feasibility, acceptability, satisfaction C. acceptability	acceptability				0	/				number of steps and walking distance, the average walking speed during walking periods, and active walking duration	number of steps and walking distance, the average walking speed during walking periods, and active walking duration (as opposed to shuffling)
MA68	120	Author: Santala OE, Halonen J, Martikainen S, Jäntti H, Rissanen TT, Tarvainen MP, Laitinen TP, Laitinen TM, Väliaho ES, Hartikainen JEK, Martikainen TJ, and Lipponen JA Title: Automatic Mobile Health Arrhythmia Monitoring for the Detection of Atrial Fibrillation: Prospective Feasibility, Accuracy, and User Experience Study DOI: 10.2196/29933			0										1					heart belt					Atrial fibrillation					Bluetooth					0					0					ECG
MA69	127	Author: Shelby T, Caruthers T, Kanner OY, Schneider R, Lipnickas D, Grau LE, Manohar R, and Niccolai L Title: Pilot Evaluations of Two Bluetooth Contact Tracing Approaches on a University Campus: Mixed Methods Study DOI: 10.2196/31086			0										1	1) app 2) tag				"tag"					infection prevention/contact tracing	CCOBID-19 Tracing App				Bluetooth	Bluetooth; (WiFi)				Ease of use, interface and satisfaction	Ease of Use; Interface and satisfaction; Usefulness;				0	/				Bewegungs-, Begegnungsdaten	The app estimated the distance between mobile phones based on signal strength while recording the duration of the interaction.
MA70	121	Author: Harmsel A ter, van der Pol T, Swinkels L, Goudriaan AE, Popma A, and Noordzij ML Title: Development of a Wearable Biocueing App (Sense-IT) Among Forensic Psychiatric Outpatients With Aggressive Behavior: Design and Evaluation Study DOI: 10.2196/29267			0										1	smartwatch + Sense-IT biocueing app				smartwatch (Ticwatch E)					aggressive/violent behaviour	aggression regulation treatment				bluetooth	Bluetooth				attractiveness, ease-of-use, clarity of watch faces, evaluation of feedback notifications, advantages and disadvantages, recommendations for its further improvement.	ease of use; clarity; attractiveness				0	user-centered design				heart rate	heart rate
MA71	122	Author: To QG, Green C, and Vandelanotte C Title: Feasibility, Usability, and Effectiveness of a Machine Learning-Based Physical Activity Chatbot: Quasi-Experimental Study DOI: 10.2196/28577			0										1	Fitbit + chatbot via Messenger app				wrist-worn activity tracker (Fitbit flex)					activity increase	improve physical activity				bluetooth					usefulness, willingness to use, recommend it to others, technical issues, Fitbit wear time, frequency of using the Fitbit app	usefulness, willingness to use				0	/				steps	daily physical activity (step counts)
[truncated: 8 more columns]
